# Supplementary material for: Influence of hand-arm self-avatar motion delay on the directional perception induced by an illusory sensation of being twisted
Source: Sci Rep. 2022 Apr 22;12:6626. doi: 10.1038/s41598-022-10543-y (PMC9033828; doi:10.1038/s41598-022-10543-y)
Supplement: Supplementary file 1 — Supplementary Information. [file 41598_2022_10543_MOESM1_ESM.xlsx]

## Sheet: dprime
			Participants
Delay	Avatar	Congruency	1	2	3	4	5	6	7	8	9	10	11	12	13	14	15	16	17	18	19	20	21	22	23	24	25	26	27
0	Branch	congruent	2.5631	5.15166	0.841621	2.32248	5.15166	5.15166	5.15166	3.85738	1.36602	5.15166	5.15166	2.5631	5.15166	5.15166	5.15166	5.15166	5.15166	5.15166	5.15166	5.15166	1.80595	3.85738	3.10023	5.15166	2.12317	3.41745	1.80595
50	Branch	congruent	2.5631	3.85738	2.12317	2.12317	3.85738	3.41745	3.85738	2.57583	3.85738	5.15166	3.85738	1.68324	3.85738	5.15166	3.85738	3.85738	5.15166	5.15166	3.85738	5.15166	5.15166	5.15166	5.15166	5.15166	3.41745	3.85738	1.5349
100	Branch	congruent	5.15166	3.85738	3.41745	2.12317	5.15166	5.15166	3.41745	5.15166	3.41745	5.15166	3.85738	3.85738	5.15166	3.85738	5.15166	5.15166	3.10023	3.41745	5.15166	5.15166	5.15166	3.85738	5.15166	5.15166	2.05143	0.777748	3.41745
200	Branch	congruent	3.85738	5.15166	3.41745	5.15166	5.15166	5.15166	5.15166	5.15166	3.85738	5.15166	5.15166	3.85738	5.15166	5.15166	5.15166	3.10023	3.10023	5.15166	5.15166	3.85738	3.85738	5.15166	5.15166	5.15166	2.12317	5.15166	3.85738
400	Branch	congruent	5.15166	5.15166	2.5631	2.12317	3.85738	5.15166	3.85738	5.15166	3.85738	2.12317	5.15166	5.15166	5.15166	5.15166	2.32248	5.15166	3.10023	2.12317	5.15166	3.85738	2.5631	3.85738	5.15166	5.15166	1.28155	5.15166	3.85738
0	Branch	incongruent	5.15166	5.15166	2.57583	-2.05143	-0.588274	-5.15166	-1.09497	-3.85738	-2.57583	5.15166	-3.85738	1.80595	-3.85738	-5.15166	-3.41745	-5.15166	1.0282	3.85738	3.85738	-5.15166	-5.15166	1.28155	-3.85738	-3.85738	-2.82918	-5.15166	-5.15166
50	Branch	incongruent	1.80595	5.15166	2.82918	-1.73421	0	-5.15166	-3.10023	-3.85738	-3.85738	5.15166	-3.85738	3.85738	-5.15166	-3.85738	-0.271053	-5.15166	-3.85738	3.41745	5.15166	-3.85738	-5.15166	-5.15166	-5.15166	-5.15166	-3.41745	-3.41745	-1.28155
100	Branch	incongruent	1.0488	5.15166	2.12317	-2.12317	0.841621	-5.15166	-1.0282	-1.09497	-3.85738	-0.757151	-3.85738	5.15166	-3.85738	-3.85738	-5.15166	-5.15166	0.317221	1.0282	5.15166	-3.85738	-5.15166	1.09497	-3.85738	-3.85738	2.32248	-5.15166	-2.82918
200	Branch	incongruent	1.0282	5.15166	0.777748	-1.28155	-5.15166	-5.15166	0	-5.15166	-3.85738	3.85738	-5.15166	2.82918	-5.15166	-2.12317	-3.41745	-5.15166	-0.588274	0.841621	3.85738	-3.85738	-3.85738	-1.80595	-5.15166	-3.85738	-3.10023	-5.15166	-1.28155
400	Branch	incongruent	2.82918	5.15166	1.0282	-3.85738	-3.41745	-5.15166	0.506694	-5.15166	-3.10023	3.85738	-3.41745	3.85738	-2.5631	-3.85738	0.757151	-1.73421	-1.5349	1.80595	1.68324	-3.85738	-1.36602	2.5631	-5.15166	-5.15166	-2.57583	-3.85738	-1.28155
-	Branch	control	0.777748	3.10023	2.82918	2.57583	1.80595	0.841621	3.41745	0.777748	0.271053	3.85738	0.317221	2.5631	-0.253347	0.43993	1.80595	0.588274	3.41745	1.36602	3.10023	2.32248	0.588274	0.524401	0	5.15166	1.29428	0.253347	0.524401
0	Human	congruent	3.85738	5.15166	5.15166	2.57583	1.5349	3.85738	3.85738	2.32248	5.15166	3.85738	5.15166	3.85738	5.15166	3.85738	5.15166	5.15166	5.15166	3.85738	3.85738	5.15166	3.85738	5.15166	5.15166	5.15166	3.85738	2.12317	3.85738
50	Human	congruent	5.15166	5.15166	3.41745	1.5349	5.15166	5.15166	5.15166	-0.253347	2.12317	5.15166	3.85738	3.10023	5.15166	5.15166	5.15166	5.15166	3.85738	5.15166	5.15166	5.15166	5.15166	1.28155	1.09497	5.15166	2.05143	5.15166	1.80595
100	Human	congruent	5.15166	5.15166	2.12317	3.41745	3.85738	5.15166	5.15166	5.15166	5.15166	5.15166	5.15166	5.15166	5.15166	5.15166	5.15166	5.15166	5.15166	5.15166	5.15166	5.15166	1.36602	5.15166	5.15166	5.15166	2.05143	3.41745	5.15166
200	Human	congruent	5.15166	5.15166	1.68324	3.85738	1.0488	5.15166	2.12317	5.15166	5.15166	5.15166	5.15166	3.41745	3.85738	5.15166	3.41745	5.15166	3.41745	3.85738	5.15166	5.15166	2.5631	3.85738	5.15166	5.15166	3.41745	3.85738	3.85738
400	Human	congruent	3.85738	5.15166	3.41745	3.10023	5.15166	5.15166	5.15166	-1.36602	5.15166	3.85738	5.15166	5.15166	5.15166	5.15166	3.41745	5.15166	5.15166	5.15166	3.41745	5.15166	2.5631	1.09497	5.15166	5.15166	3.85738	5.15166	3.85738
0	Human	incongruent	1.09497	2.5631	2.12317	1.0282	5.15166	-5.15166	-2.82918	-5.15166	-3.85738	5.15166	-5.15166	2.5631	-5.15166	-5.15166	-0.841621	-5.15166	-5.15166	0.841621	2.5631	-5.15166	-3.85738	3.85738	-5.15166	-3.85738	-2.82918	-2.5631	-5.15166
50	Human	incongruent	2.82918	3.85738	1.09497	-1.09497	-1.36602	-3.85738	-3.10023	-1.0282	-5.15166	1.0282	-5.15166	1.36602	-5.15166	-5.15166	-5.15166	-5.15166	-5.15166	1.5349	1.5349	-5.15166	-3.85738	-5.15166	-5.15166	-5.15166	-5.15166	-3.85738	-1.5349
100	Human	incongruent	3.85738	3.85738	0	-1.80595	1.36602	-5.15166	-1.68324	-5.15166	-1.80595	3.85738	-5.15166	1.28155	-2.5631	-5.15166	-5.15166	-5.15166	0.841621	3.85738	0.757151	-5.15166	-3.85738	0.777748	-5.15166	-3.85738	-5.15166	-3.85738	-1.5349
200	Human	incongruent	5.15166	5.15166	2.32248	0	1.36602	-3.10023	-1.68324	2.82918	-3.41745	3.41745	-5.15166	1.5349	-3.85738	-5.15166	-5.15166	-3.85738	3.10023	0	5.15166	-3.85738	-3.41745	-1.28155	-3.85738	-5.15166	-3.10023	-5.15166	-1.28155
400	Human	incongruent	5.15166	5.15166	3.41745	-3.10023	2.82918	-5.15166	-0.253347	-5.15166	-3.85738	3.41745	-5.15166	5.15166	-3.85738	-5.15166	1.28155	-3.85738	3.41745	2.12317	3.10023	-5.15166	-3.41745	-2.5631	-5.15166	-5.15166	0.317221	-5.15166	-1.36602
-	Human	control	3.85738	5.15166	3.41745	2.5631	3.10023	0.777748	2.5631	3.41745	1.36602	3.85738	0.777748	2.5631	-0.524401	0.777748	2.57583	0.271053	3.85738	3.85738	3.41745	0	-0.271053	0.524401	0	-2.57583	1.29428	1.73421	0.506694

## Sheet: criterion
			Participants
Delay	Avatar	Congruency	1	2	3	4	5	6	7	8	9	10	11	12	13	14	15	16	17	18	19	20	21	22	23	24	25	26	27
0	Branch	congruent	0	2.22045e-16	0.420811	-1.41459	2.22045e-16	2.22045e-16	2.22045e-16	-0.647139	0.15861	2.22045e-16	2.22045e-16	0	2.22045e-16	2.22045e-16	2.22045e-16	2.22045e-16	2.22045e-16	2.22045e-16	2.22045e-16	2.22045e-16	-0.378576	0.647139	-1.02571	2.22045e-16	0.219965	0.867104	-0.378576
50	Branch	congruent	0	-0.647139	0.219965	-0.219965	-0.647139	0.867104	0.647139	-1.28791	-0.647139	2.22045e-16	-0.647139	-5.55112e-17	0.647139	2.22045e-16	-0.647139	0.647139	2.22045e-16	2.22045e-16	-0.647139	2.22045e-16	2.22045e-16	2.22045e-16	2.22045e-16	2.22045e-16	0.867104	-0.647139	0.514102
100	Branch	congruent	2.22045e-16	-0.647139	0.867104	-0.219965	2.22045e-16	2.22045e-16	-0.867104	2.22045e-16	0.867104	2.22045e-16	0.647139	-0.647139	2.22045e-16	-0.647139	2.22045e-16	2.22045e-16	1.02571	-0.867104	2.22045e-16	2.22045e-16	2.22045e-16	0.647139	2.22045e-16	2.22045e-16	1.55011	0.135527	-0.867104
200	Branch	congruent	0.647139	2.22045e-16	0.867104	2.22045e-16	2.22045e-16	2.22045e-16	2.22045e-16	2.22045e-16	-0.647139	2.22045e-16	2.22045e-16	0.647139	2.22045e-16	2.22045e-16	2.22045e-16	1.02571	1.02571	2.22045e-16	2.22045e-16	0.647139	-0.647139	2.22045e-16	2.22045e-16	2.22045e-16	0.219965	2.22045e-16	0.647139
400	Branch	congruent	2.22045e-16	2.22045e-16	0	0.219965	0.647139	2.22045e-16	0.647139	2.22045e-16	-0.647139	-0.219965	2.22045e-16	2.22045e-16	2.22045e-16	2.22045e-16	-1.41459	2.22045e-16	1.02571	0.219965	2.22045e-16	0.647139	0	0.647139	2.22045e-16	2.22045e-16	0.640776	2.22045e-16	-0.647139
0	Branch	incongruent	2.22045e-16	2.22045e-16	1.28791	-1.55011	0.547484	2.22045e-16	-0.294137	-0.647139	1.28791	2.22045e-16	-0.647139	0.378576	0.647139	2.22045e-16	0.867104	2.22045e-16	0.767449	0.647139	0.647139	2.22045e-16	2.22045e-16	0.640776	0.647139	-0.647139	1.16124	2.22045e-16	2.22045e-16
50	Branch	incongruent	-0.378576	2.22045e-16	1.16124	-1.70873	-0.253347	2.22045e-16	1.02571	-0.647139	0.647139	2.22045e-16	0.647139	0.647139	2.22045e-16	-0.647139	-0.388874	2.22045e-16	0.647139	0.867104	2.22045e-16	-0.647139	2.22045e-16	2.22045e-16	2.22045e-16	2.22045e-16	0.867104	-0.867104	-0.640776
100	Branch	incongruent	1.11022e-16	2.22045e-16	0.219965	0.219965	0.420811	2.22045e-16	-0.767449	0.294137	-0.647139	-0.902976	0.647139	2.22045e-16	-0.647139	0.647139	2.22045e-16	2.22045e-16	0.683011	0.767449	2.22045e-16	0.647139	2.22045e-16	0.294137	0.647139	0.647139	1.41459	2.22045e-16	1.16124
200	Branch	incongruent	-0.767449	2.22045e-16	-0.135527	-0.640776	2.22045e-16	2.22045e-16	0	2.22045e-16	-0.647139	-0.647139	2.22045e-16	1.16124	2.22045e-16	0.219965	-0.867104	2.22045e-16	0.547484	0.420811	0.647139	0.647139	-0.647139	0.378576	2.22045e-16	0.647139	1.02571	2.22045e-16	-0.640776
400	Branch	incongruent	-1.16124	2.22045e-16	0.767449	-0.647139	0.867104	2.22045e-16	0	2.22045e-16	1.02571	0.647139	-0.867104	0.647139	0	0.647139	-0.902976	1.70873	0.514102	0.378576	-5.55112e-17	0.647139	0.15861	0	2.22045e-16	2.22045e-16	1.28791	-0.647139	-0.640776
-	Branch	control	0.135527	-1.02571	1.16124	-1.28791	0.378576	0.420811	-0.867104	0.135527	-0.388874	-0.647139	0.683011	0	-0.126674	-1.06159	-0.378576	0.547484	0.867104	-0.15861	1.02571	1.41459	-0.547484	0.2622	1.28155	2.22045e-16	1.92869	-0.126674	-0.2622
0	Human	congruent	-0.647139	2.22045e-16	2.22045e-16	-1.28791	-0.514102	-0.647139	-0.647139	-1.41459	2.22045e-16	0.647139	2.22045e-16	0.647139	2.22045e-16	-0.647139	2.22045e-16	2.22045e-16	2.22045e-16	0.647139	0.647139	2.22045e-16	-0.647139	2.22045e-16	2.22045e-16	2.22045e-16	0.647139	0.219965	-0.647139
50	Human	congruent	2.22045e-16	2.22045e-16	-0.867104	-0.514102	2.22045e-16	2.22045e-16	2.22045e-16	-0.126674	-0.219965	2.22045e-16	0.647139	1.02571	2.22045e-16	2.22045e-16	2.22045e-16	2.22045e-16	0.647139	2.22045e-16	2.22045e-16	2.22045e-16	2.22045e-16	0.640776	-0.294137	2.22045e-16	1.55011	2.22045e-16	-0.378576
100	Human	congruent	2.22045e-16	2.22045e-16	0.219965	0.867104	0.647139	2.22045e-16	2.22045e-16	2.22045e-16	2.22045e-16	2.22045e-16	2.22045e-16	2.22045e-16	2.22045e-16	2.22045e-16	2.22045e-16	2.22045e-16	2.22045e-16	2.22045e-16	2.22045e-16	2.22045e-16	0.15861	2.22045e-16	2.22045e-16	2.22045e-16	1.55011	-0.867104	2.22045e-16
200	Human	congruent	2.22045e-16	2.22045e-16	-5.55112e-17	-0.647139	1.11022e-16	2.22045e-16	0.219965	2.22045e-16	2.22045e-16	2.22045e-16	2.22045e-16	-0.867104	-0.647139	2.22045e-16	-0.867104	2.22045e-16	-0.867104	-0.647139	2.22045e-16	2.22045e-16	0	0.647139	2.22045e-16	2.22045e-16	0.867104	0.647139	-0.647139
400	Human	congruent	0.647139	2.22045e-16	-0.867104	1.02571	2.22045e-16	2.22045e-16	2.22045e-16	0.15861	2.22045e-16	-0.647139	2.22045e-16	2.22045e-16	2.22045e-16	2.22045e-16	-0.867104	2.22045e-16	2.22045e-16	2.22045e-16	-0.867104	2.22045e-16	0	0.294137	2.22045e-16	2.22045e-16	0.647139	2.22045e-16	-0.647139
0	Human	incongruent	0.294137	0	0.219965	0.767449	2.22045e-16	2.22045e-16	-1.16124	2.22045e-16	-0.647139	2.22045e-16	2.22045e-16	0	2.22045e-16	2.22045e-16	0.420811	2.22045e-16	2.22045e-16	0.420811	0	2.22045e-16	-0.647139	0.647139	2.22045e-16	0.647139	1.16124	0	2.22045e-16
50	Human	incongruent	-1.16124	-0.647139	-0.294137	0.294137	0.15861	0.647139	-1.02571	-0.767449	2.22045e-16	0.767449	2.22045e-16	-0.15861	2.22045e-16	2.22045e-16	2.22045e-16	2.22045e-16	2.22045e-16	0.514102	0.514102	2.22045e-16	-0.647139	2.22045e-16	2.22045e-16	2.22045e-16	2.22045e-16	0.647139	0.514102
100	Human	incongruent	0.647139	-0.647139	0	-0.378576	-0.15861	2.22045e-16	-5.55112e-17	2.22045e-16	-0.378576	0.647139	2.22045e-16	0.640776	0	2.22045e-16	2.22045e-16	2.22045e-16	0.420811	0.647139	0.902976	2.22045e-16	-0.647139	0.135527	2.22045e-16	-0.647139	2.22045e-16	0.647139	-0.514102
200	Human	incongruent	2.22045e-16	2.22045e-16	1.41459	0.524401	-0.15861	1.02571	-5.55112e-17	-1.16124	-0.867104	0.867104	2.22045e-16	0.514102	-0.647139	2.22045e-16	2.22045e-16	-0.647139	1.02571	0.841621	2.22045e-16	0.647139	-0.867104	0.640776	0.647139	2.22045e-16	1.02571	2.22045e-16	-0.640776
400	Human	incongruent	2.22045e-16	2.22045e-16	0.867104	1.02571	1.16124	2.22045e-16	0.126674	2.22045e-16	-0.647139	0.867104	2.22045e-16	2.22045e-16	0.647139	2.22045e-16	-0.640776	-0.647139	-0.867104	0.219965	1.02571	2.22045e-16	-0.867104	0	2.22045e-16	2.22045e-16	0.683011	2.22045e-16	-0.15861
-	Human	control	-0.647139	2.22045e-16	0.867104	0	1.02571	0.135527	0	-0.867104	0.15861	0.647139	-0.135527	0	-0.2622	-0.135527	-1.28791	0.388874	-0.647139	0.647139	0.867104	-0.253347	-0.388874	0.2622	0	1.28791	1.92869	-1.70873	0

## Sheet: agency
			Participants
Delay	Avatar	Congruency	1	2	3	4	5	6	7	8	9	10	11	12	13	14	15	16	17	18	19	20	21	22	23	24	25	26	27
0	Branch	congruent	1.66667	2	1.66667	0.666667	2	-1.33333	0.666667	1.66667	-3	0.333333	1	2.66667	0	0.333333	0	-1	1	0.666667	1.33333	-1.66667	1.66667	0	0.333333	2.33333	-0.333333	0	0.333333
50	Branch	congruent	0.666667	2	0.666667	0.666667	2.33333	1	0	-1.66667	-3	2.66667	1	-1.33333	0	-0.333333	-2	-3	-2	1.66667	1.33333	-2	1.33333	-1	1.33333	1.66667	0.333333	-0.666667	0.333333
100	Branch	congruent	-0.666667	2	-1.66667	1.33333	2.33333	1.33333	0.333333	2	-3	1.33333	0	1.66667	-0.666667	-0.666667	0	-3	1	1	2.33333	-2	-1.33333	-0.666667	0.333333	-1	0.333333	0.666667	-0.333333
200	Branch	congruent	1.33333	1.33333	-2.66667	-0.666667	2	1.66667	-2.66667	1.66667	-3	3	1.33333	3	-0.666667	-0.666667	-0.333333	-3	0.333333	0.333333	-1.33333	-0.333333	2	-1.33333	0	-0.666667	0	-1	-0.333333
400	Branch	congruent	0.333333	1.66667	1.66667	0	2.66667	1.66667	-1.66667	0.666667	-3	0.666667	0	2.33333	1	-1	-2.33333	-3	1	-2	-0.666667	-0.666667	1.66667	-3	-0.666667	0	0	-0.666667	-2
0	Branch	incongruent	-2	-2.66667	-2	-0.333333	0.666667	-1	-3	2	-3	-2	0.666667	1	-0.333333	0	-1.33333	-3	-1	-2	-3	-2	-1	0	-0.333333	0.666667	-0.333333	-0.666667	0
50	Branch	incongruent	-0.333333	-2.66667	1.66667	-1.66667	2.33333	2.66667	-2.66667	1.33333	-3	-1.33333	0.666667	-2.66667	0.333333	0	-2	-3	-0.666667	0	-2.66667	-0.333333	-1	-0.666667	-2.66667	-2.33333	0.333333	-0.666667	-0.666667
100	Branch	incongruent	-2.66667	-2.33333	-2	0.666667	2	2.33333	-2.33333	-2	-3	-3	0.333333	-2.66667	-0.666667	-0.333333	-0.666667	-3	1	-1.33333	-0.666667	-1	-1	-1	-1	-0.666667	1.33333	-0.666667	0.333333
200	Branch	incongruent	-2	-2.33333	1.33333	-2	1.33333	0.333333	-3	1.66667	-3	-0.666667	1.33333	-2.33333	-2.66667	-1	-2	-3	-1	-2	-2.66667	-1.66667	-1	-1.66667	-1.33333	0	0	-1	-0.333333
400	Branch	incongruent	-1.33333	-2.33333	-1	1.66667	1.33333	2.66667	-2.66667	0.666667	-3	-1.66667	-0.333333	-2.33333	-0.666667	-1.66667	-1	-1	-2	-2	-1.66667	-1.33333	-1.66667	-3	-3	1	-1	0	-0.333333
-	Branch	control	2.33333	-1	-0.666667	-1.33333	0.333333	-0.666667	-2	-1.33333	2.66667	-2	-0.333333	2	2.33333	1.66667	2.66667	3	-2	-1	0.333333	0	2.33333	-0.333333	-1.33333	-2.33333	1.33333	-2	0
0	Human	congruent	-0.333333	1	-1.33333	1.66667	2.33333	2.66667	-0.666667	-1.66667	-3	-3	2	3	1	-0.333333	0.666667	-3	1	1	3	0.666667	-1.33333	-0.666667	1.66667	1.33333	0.666667	-1	0.333333
50	Human	congruent	0.666667	2.33333	1.33333	1	2	1.33333	1	-2.33333	-3	2	0.666667	2.33333	-2	-1.33333	1	-3	1.33333	0.333333	3	-1.33333	1.33333	0.333333	1.66667	2	0.666667	-1.66667	0.666667
100	Human	congruent	-0.666667	-0.666667	0.666667	0.666667	2	0.666667	1.33333	2	-2.66667	2	1.33333	2.66667	0	0.666667	1.33333	-2.66667	1.66667	0.333333	2.66667	-0.333333	2	-0.666667	1	0.666667	2	-0.333333	1.33333
200	Human	congruent	0.666667	1.66667	1.66667	2	2	1.33333	-2	2	-3	0.666667	1.66667	2.33333	-1.33333	0.333333	-1.33333	-3	1	-0.666667	2.66667	1.33333	2.33333	-1.33333	1.66667	0.666667	1	-1	1.33333
400	Human	congruent	0.666667	1.33333	1.66667	1	1.33333	-0.666667	1.66667	-2.33333	-3	0	1.66667	2	-0.333333	-0.333333	0.333333	-3	-0.333333	1	2.33333	-1.33333	2.33333	-2	1	1.33333	2	-1.33333	0.333333
0	Human	incongruent	-2	-2.66667	1.33333	0	2	1.66667	-2.33333	2	-3	-2.33333	2.33333	-2.66667	-2	-1	1.33333	-3	2	-1.33333	-2.33333	-0.666667	0	-2.66667	-1.66667	2	2	-1.66667	0.333333
50	Human	incongruent	-2.33333	-2.33333	1.33333	-1	2	2.33333	-2.66667	-2	-3	-0.666667	1.66667	0	-0.333333	-0.666667	-0.666667	1	1	-0.666667	-1.33333	-1	-0.666667	-2	-1	0.666667	0	-1	1
100	Human	incongruent	-1.33333	-2.33333	2	-0.666667	2.66667	2.33333	-2.33333	1.66667	-2.66667	-2	2	-1.66667	-1	1.33333	-1.33333	-3	1.33333	-2.66667	-2.33333	-1.33333	0	-2.33333	-0.333333	1	0.666667	-0.333333	0.333333
200	Human	incongruent	-1.33333	-2.66667	1.33333	0	2.33333	1.33333	-2.66667	-2.66667	-3	-2.66667	1.66667	-1.66667	-0.333333	-0.333333	-1	-3	1.66667	0	-2	-1.66667	0	-1.66667	-1.66667	0.666667	1	-1	1
400	Human	incongruent	-3	-2.66667	-1.66667	-0.666667	-0.333333	1.33333	-2.33333	1.66667	-3	0.333333	2.33333	-2.66667	-1.33333	0	-1.66667	-3	0.666667	-1.66667	-2.66667	-2	-1	-2	-0.666667	1	0.666667	-1.66667	-0.333333
-	Human	control	-1.66667	-1.33333	0.666667	-1.33333	-0.333333	1.66667	-1	3	3	-2	-0.333333	-3	1.66667	-0.666667	2.33333	3	-3	2.33333	2.33333	1.33333	2.66667	-1	1.66667	-0.666667	0.333333	0	1

## Sheet: ownership
			Participants
Delay	Avatar	Congruency	1	2	3	4	5	6	7	8	9	10	11	12	13	14	15	16	17	18	19	20	21	22	23	24	25	26	27
0	Branch	congruent	0.666667	1.33333	1.66667	1.66667	0.666667	-0.333333	1	0.333333	-1	-0.666667	-0.666667	0.666667	0	0	0.666667	-3	1	-0.333333	1.33333	0.666667	1.66667	2.33333	1	0.333333	-0.666667	0	-1
50	Branch	congruent	1	1	1.66667	2	2	-2	1	-1.33333	-1.66667	1.33333	-0.333333	-1.66667	-0.333333	0.666667	-0.333333	-3	-1.33333	1	0.333333	0	1.66667	-0.666667	0.333333	1	0.666667	0.666667	-0.666667
100	Branch	congruent	1.66667	1	-0.666667	1.33333	2	2	-0.666667	0	-1.66667	1	-0.333333	0.666667	0	-0.666667	0.666667	-1	1	-0.333333	1	1	-0.333333	1.66667	1	-0.333333	-0.666667	1	-0.666667
200	Branch	congruent	1	1.66667	-2.33333	0	2	1.33333	-1	0.666667	-0.666667	2	0	0.666667	-0.333333	0.666667	1.66667	-1	0.666667	-0.333333	-1	1	1.66667	-1.66667	0.666667	0.333333	-0.333333	-1	-0.666667
400	Branch	congruent	1	0	2	1	2.66667	1.33333	-1	-1	-1.66667	0.333333	-0.333333	1	0.333333	-1	-0.333333	-1	0.333333	-1.66667	0	2	1.66667	1.66667	0.666667	-0.666667	-1	0.666667	-0.666667
0	Branch	incongruent	0	-1	1.33333	-1	2	-0.666667	-1	0.333333	-1	-1.66667	0	0	0.333333	-0.333333	-1.33333	-1	-0.666667	0.333333	-0.333333	1	0.333333	1.66667	0.666667	0.333333	0.666667	0.333333	-0.333333
50	Branch	incongruent	0.666667	-1	1.33333	-2.33333	2	1.66667	-0.333333	0	-1.66667	-1.33333	-0.333333	-1.33333	0	0.666667	-0.666667	-1	-1	0.666667	-1.33333	0	0.333333	2	0.666667	-0.333333	1.33333	-0.666667	-1
100	Branch	incongruent	0.333333	-1	0.333333	0.666667	2	1	-0.666667	-0.333333	-1	-2	0	-1.33333	-0.666667	0.333333	0.666667	-1	1.66667	0	-1	1	-0.666667	1.66667	0.666667	-0.333333	0	0	-1
200	Branch	incongruent	0.333333	-1.33333	1.66667	-1	2	2	-1.33333	-0.333333	-1.66667	-1.33333	0	-0.666667	-2.33333	1.33333	1	-3	-0.333333	0.666667	-0.666667	0.333333	1.66667	-1	0.333333	0.333333	1.33333	-0.666667	-0.666667
400	Branch	incongruent	1	0.666667	0	1.66667	2	2	-0.333333	0.333333	-1	-1.66667	0	-0.666667	-0.666667	0	-0.333333	-1	-1.33333	-1	-0.666667	0.666667	0.333333	-1.66667	0.333333	0	0	0.666667	-1
-	Branch	control	1	0	1.66667	0.333333	0	-0.333333	1	-0.666667	-0.666667	-1.33333	-1	0.333333	0.333333	-0.333333	1	-1	0	-0.666667	1	1.66667	1.66667	0.666667	1	-1.33333	-0.333333	-0.666667	-0.666667
0	Human	congruent	1.33333	2.33333	1	1.66667	2.33333	2	2.33333	-2	-1.66667	0	1.66667	1.66667	0.666667	1.66667	1	-3	1.66667	0.333333	3	2.33333	2.33333	1.33333	1.66667	0.333333	0.666667	-0.333333	0
50	Human	congruent	1.66667	2.66667	2	1.66667	2	2	1.66667	-1.66667	-1.66667	1	-0.333333	1	-0.333333	1.33333	2	-3	1.66667	0.666667	3	-1.33333	2.33333	1.66667	1.66667	1	0.333333	-1	-0.333333
100	Human	congruent	0.333333	0	1.66667	0.666667	1.66667	2	2.66667	1.66667	-1	0.333333	1.66667	1.33333	0.333333	1	1.66667	1	1.66667	1	2.33333	1.66667	2.33333	1.66667	2	1	2	-0.666667	0
200	Human	congruent	1	1.66667	1.66667	2	2.33333	1.66667	0.666667	1	-1.66667	1	1.33333	0.333333	-0.666667	0.666667	1	-3	2.33333	-0.333333	3	2	2.33333	-2.33333	1.33333	1.33333	0.666667	-0.666667	-0.333333
400	Human	congruent	2	1	2	1	2	-0.333333	1.66667	-1.66667	-1.66667	0.333333	1.66667	0.666667	-0.666667	0.333333	1.66667	-1	0.666667	0.666667	2.66667	0.666667	2.33333	1	2	0.333333	1.66667	-1.33333	-0.333333
0	Human	incongruent	-0.666667	-2.33333	1.66667	1.33333	2.33333	1	1	1	-1.66667	-2	2	-2.66667	-1.66667	-0.333333	0.333333	-1	2	0.666667	-1	2	2.33333	-1	1.66667	1	1.33333	-1	-0.333333
50	Human	incongruent	-0.333333	-2.66667	1.66667	-0.666667	2	2	0.333333	-2.33333	-1.66667	-1.33333	2.33333	-1	-1	1.33333	2.66667	2.33333	1	0	1.33333	1.66667	2.33333	0	0.333333	0.666667	0.333333	0.666667	0
100	Human	incongruent	-0.333333	-2	2	0.333333	2.33333	0.333333	1	1	0	-1	1.33333	-0.666667	-0.666667	1.33333	1.66667	-1	2	-0.666667	-0.666667	-0.333333	2.33333	2	0.666667	1.33333	-0.333333	1	0
200	Human	incongruent	0	-1.33333	0.666667	1	2	-1.33333	1.66667	-2	-1	-2	1.33333	0	0	1	1	-1	1.33333	-0.666667	0.333333	0.666667	2.33333	-2.33333	1	1.66667	0.666667	-0.666667	0.333333
400	Human	incongruent	-0.666667	-0.333333	1.33333	0.666667	1.66667	2.33333	-2.33333	1	-1.66667	-1.33333	0.333333	-1.33333	-0.333333	1	0	-1	0.666667	0.333333	-2	-0.333333	2.33333	-2	2	0.666667	1	-1	-1
-	Human	control	1.66667	1	1	0.666667	2	1	0.666667	-0.666667	-1.66667	-1	0.333333	-0.333333	1	1	1.66667	-1	0	0.333333	3	2.33333	2.33333	0	1.66667	-1	0	-0.333333	0.333333
